# Supplementary material for: Biochemical and Structural Analysis of a Glucose-Tolerant β-Glucosidase from the Hemicellulose-Degrading Thermoanaerobacterium saccharolyticum
Source: Molecules. 2022 Jan 4;27(1):290. doi: 10.3390/molecules27010290 (PMC8746653; doi:10.3390/molecules27010290)
Supplement: Supplementary file 1 [file molecules-27-00290-s001.zip]

Archive with 1 entries (1 files):
- molecules-1412089-supplementary.pdf
